# Supplementary material for: Monocytes and Macrophages Serve as Potent Prostaglandin D2 Sources during Acute, Non-Allergic Pulmonary Inflammation
Source: Int J Mol Sci. 2021 Oct 28;22(21):11697. doi: 10.3390/ijms222111697 (PMC8584273; doi:10.3390/ijms222111697)
Supplement: Supplementary file 1 [file ijms-22-11697-s001.zip]

Archive with 1 entries (1 files):
- ijms-1422362-supplementary.pdf
